# Supplementary material for: Chemical Constituents of Oxytropis ochrocephala
Source: Molecules. 2025 Jun 6;30(12):2489. doi: 10.3390/molecules30122489 (PMC12196023; doi:10.3390/molecules30122489)
Supplement: Supplementary file 1 [file molecules-30-02489-s001.zip]

Archive with 1 entries (1 files):
- molecules-3659368-supplementary.pdf
